# Supplementary material for: Efficacy of Ventilation Tube Insertion with Palatal Repair for Otitis Media in Cleft Palate: Meta-Analysis and Trial Sequential Analysis
Source: J Pers Med. 2022 Feb 10;12(2):255. doi: 10.3390/jpm12020255 (PMC8875192; doi:10.3390/jpm12020255)
Supplement: Supplementary file 1 [file jpm-12-00255-s001.zip]

Archive with 1 entries (1 files):
- jpm-1583963-SI.pdf
